# Supplementary material for: Engineering microorganisms based on molecular evolutionary analysis: a succinate production case study
Source: Evol Appl. 2014 Sep 2;7(8):913–20. doi: 10.1111/eva.12186 (PMC4211721; doi:10.1111/eva.12186)
Supplement: Supplementary file 1 — Data S1. Entry number for analyzed genes from different strains. [file eva0007-0913-sd1.xlsx]

## Sheet: Sheet1
		pgi	pfkA	fbaA	tpiA	gapA	pgk	pgm	eno	pyk	pyc	maeA	maeB
Bacillus subtilis 168	Gene ID	937165	937376	937040	938626	938627	938572	938574	938641	936596	935920	-	-
	KEGG	BSU31350	BSU29190	BSU37120	BSU33920	BSU33940	BSU33930	BSU33910	BSU33900	BSU29180	BSU14860	-	-
	Uniprot	P80860	O34529	P13243	P27876	P09124	P40924	P39773	P37869	P80885	Q9KWU4	-	-
Bacillus subtilis W23	Gene ID	9724059	9723821	9724675	9724339	9724341	9724340	9724338	9724337	9723820	9722518	-	-
	KEGG	BSUW23_15255	BSUW23_14190	BSU23_18335	BSUW23_16660	BSUW23_16670	BSUW23_16665	BSUW23_16655	BSUW23_16650	BSUW23_14185	BSUW23_07650	-	-
	Uniprot	EOTZ57	EOTWL8	E0TVC0	E0U2U8	E0U2V0	E0U2U9	E0U2U7	E0U2U6	E0TWL7	EOU406	-	-
Bacillus subtilis TU-B-10	Gene ID	11242094	11240523	11241323	11240998	11241000	11242129	11240997	11240996	11240552	11239355	-	-
	KEGG	GYO_3423	GYO_3172	GYO_4090	GYO_3715	GYO_3718	GYO_3716	GYO_3714	GYO_3713	GYO_3171	GYO_1828	-	-
	Uniprot	G4P022	G4NZ77	G4P1YO	G4POW1	G4POW4	G4POW2	G4POWO	G4POV9	G4NZ76	G4NWS2	-	-
Bacillus subtilis BSN5	Gene ID	10181983	10181727	10182568	10182249	10182251	10182250	10182248	10182247	10181726	10184631	-	-
	KEGG	BSn5_06560	BSn5_05425	BSn5_09510	BSn5_07890	BSn5_07900	BSn5_07895	BSn5_07885	BSn5_07880	BSn5_05420	BSn5_19515	-	-
	Uniprot	E8VJ87	E8VH41	E8VDW1	E8VAV7	E8VAV9	E8VAV8	E8VA73	E8VA72	E8VH40	E8VKM9	-	-
Bacillus amyloliquefaciens plantarum CAU B946	Gene ID	11700069	11699810	11699367	11699057	11699059	11699058	11699056	11699055	11699809	11698608	-	-
	KEGG	BACAU_2870	BACAU_2641	BACAU_3462	BACAU_3154	BACAU_3156	BACAU_3155	BACAU_3153	BACAU_3152	BACAU_2640	BACAU_1443	-	-
	Uniprot	H2ACF3	H2AAY1	H2AFI2	H2ADP8	H2ADQ0	H2ADP9	H2ADP7	HADP6	H2AAY0	H2AI77	-	-
Corynebacterium glutamicum ATCC13032	Gene ID	1018846	1019232	1020714	1019554	1018929	1019555	1021136	1018964	1020040	1018688	-	-
	KEGG	NCgl0817	NCgl1202	NCgl2673	NCgl1524	NCgl0900	NCgl1525	NCgl0390	NCgl0935	NCgl2008	NCgl0659	-	-
	Uniprot	Q8NS31	Q8NR14	P19537	P19583	Q6M6L3	Q01655	Q8NTA5	Q8NRS1	Q46078	H7C7K2	-	-
Corynebacterium glutamicum R	Gene ID	4992201	4993461	4993627	4992888	4993684	4992885	4992057	4991679	4993039	4993259	-	-
	KEGG	cgR_0966	cgR_1327	cgR_2667	cgR_1634	cgR_1038	cgR_1635	cgR_0474	cgR_1071	cgR_1973	cgR_0809	-	-
	Uniprot	A4QCJ4	A4QDL1	A4QHG6	A4QEG0	A4QCR7	A4QEG1	A4QB41	A4QCV0	A4QFF4	A4QC34	-	-
Corynebacterium glutamicum K051	Gene ID	14793402	14792087	14792998	14793944	14791900	14794256	14793797	14791925	14792612	14793707	-	-
	KEGG	WA5_0817	WA5_1202	WA5_2673	WA5_1524	WA5_0900	WA5_1525	WA5_0390	WA5_0935	WA5_2008	WA5_0659	-	-
	Uniprot	IOLHR0	IOLIU5	IOLN16	IOLJR7	IOLHZ3	IOLJR8	IOLGI4	IOLI28	IOLL51	IOLHA2	-	-
Corynebacterium glutamicum SCGG1	Gene ID	16139858	16140229	16141521	16140550	16139930	16140551	16142402	16139964	16140831	16139678	-	-
	KEGG	C624_05175	C624_07070	C624_13580	C624_08685	C624_05535	C624_08690	C624_02375	C624_05705	C624_10100	C624_04265	-	-
	Uniprot	R9SPU8	R9SSV0	R9SXN5	R9SR75	R9SPC7	R9SUE9	R9SPH2	R9SS24	R9SV58	R9SPD8	-	-
Corynebacterium callunae	Gene ID	14765657	14765995	14767156	14766335	14765731	14766336	14765198	14765755	14766587	14765482	-	-
	KEGG	H924_04090	H924_05790	H924_11675	H924_07500	H924_04460	H924_07505	H924_01755	H924_04580	H924_08780	H924_03195	-	-
	Uniprot	M1UK27	M1UTQ9	M1VOF8	M1UUI6	M1UY48	M1UZ59	M1UD11	M1UT77	M1UM27	M1UJR8	-	-
Escherichia coli MG1655	Gene ID	948535	948412	947415	948409	947679	947414	945068	945032	946527	-	946031	946947
	KEGG	b4025	b3916	b2925	b3919	b1779	b2926	b0755	b2779	b1854	-	b1479	b2463
	Uniprot	P0A6T1	P0A796	P0AB71	P0A858	P0A9B2	P0A799	P62707	P0A6P9	P21599	-	P26616	P76558
Escherichia coli BL21(DE3)	Gene ID	8113642	8115455	8112655	8113108	8113690	8115411	8113541	8113969	8113721	-	8115338	8115846
	KEGG	B21_03857	B21_03750	BL21_02719	BL21_03753	BL21_01736	BL21_02720	BL21_00697	BL21_02586	BL21_01813	-	BL21_01149	BL21_02316
	Uniprot	C6EDZ9	C6EEY2	C6EII4	C6EEX9	C6EC50	C6II3	C6EJI9	C6EJ93	C6EBX3	-	C6EEN8	C6EKP9
Escherichia coli IAI1	Gene ID	7125506	7127324	7124480	7126296	7124482	7127068	712808	7128560	7125193	-	7125718	7124320
	KEGG	ECIAI1_4250	ECIAI1_1781	ECIAI1_3045	ECIAI1_4124	ECIAI1_1843	ECIAI1_3046	ECIAI1_0723	ECIAI1_2887	ECIAI1_1927	-	ECIAI1_1483	ECIAI1_2511
	Uniprot	B7M7T4	B7M1D3	B7LYU2	B7M6X0	B7M1J3	B7LYU3	B7M6B8	B7XJ5	B7M2D1	-	B7Z73	B7M7G3
Escherichia coli UMN026	Gene ID	7155193	7156353	7157186	7155938	7157188	7156309	7155789	7155228	7158759	-	7155699	7159579
	KEGG	ECUMN_2965	ECUMN_4444	ECUMN_3270	ECUMN_4447	ECUMN_2068	ECUMN_3271	ECUMN_0839	ECUMN_3110	ECUMN_2152	-	ECUMN_1734	ECUMN_2775
	Uniprot	B7N6M5	B7NFL3	B7N7H1	B7NFL6	B7NB5	B7N7H2	B7N9Z7	B7N715	B7NBK5	-	B7N4P2	B7N644
Escherichia coli SAKAI	Gene ID	914328	917124	916603	915057	913285	916382	917517	916564	913595	-	917295	915273
	KEGG	ECs5008	ECs2429	ECs2900	ECs4844	ECs2488	ECs3797	ECs0783	ECs3639	ECs2383	-	ECs2083	ECs3325
	Uniprot	P0A6T2	Q8XE22	Q8X7H3	P0A860	P0A9B4	Q8XD03	P62709	P0A6Q1	P0AD62	-	Q8XAS9	Q7ABQ7
Escherichia fergusonii	Gene ID	7121215	7121753	7123784	7123935	7123525	7119990	7120167	7122336	7121204	-	7122275	7121972
	KEGG	EFER_4117	EFER_3857	EFER_2857	EFER_3854	EFER_1293	EFER_2858	EFER_2354	EFER_0285	EFER_1218	-	EFER_1496	EFER_0716
	Uniprot	B7LKZ8	B7LVC9	B7LPD3	B7LVC6	B7LQ20	B7LPD4	B7LK04	B7LWP5	B7LPJ0	-	B7LQX1	B7LKH9
