# Supplementary material for: Engineering microorganisms based on molecular evolutionary analysis: a succinate production case study
Source: Evol Appl. 2014 Sep 2;7(8):913–20. doi: 10.1111/eva.12186 (PMC4211721; doi:10.1111/eva.12186)
Supplement: Supplementary file 2 — Data S2. anova analysis of Ks values for glycolysis genes. [file eva0007-0913-sd2.xlsx]

## Sheet: Sheet1
Supplementary 2. ANOVA analysis of Ks values for glycolysis genes
Part 1. Bacillus subtilis
	SS	df	MS	F	P-value	F crit
Genes	26.2	12	2.18	211.22	1.35115e-29	2.03
Strains	0.07	3	0.02	2.19	0.11	2.87
Deviation	0.377	36	0.01
Total	26.64	51
Part 2. Corynebacterium glutamicum
	SS	df	MS	F	P-value	F crit
Genes	8.51	11	0.77	1089.51	8.59117e-50	2.01
Strains	0.002	4	0.0004	0.63	0.65	2.58
Deviation	0.03	44	0.0007
Total	8.54	59
Part 3. Escherichia coli
	SS	df	MS	F	P-value	F crit
Genes	6.05	12	0.5	3716.93	6.702e-67	1.96
Strains	0.0005	4	0.0001	0.98	0.42	2.57
Deviation	0.007	48	0.0001
Total	6.05	64
