# Supplementary material for: Engineering microorganisms based on molecular evolutionary analysis: a succinate production case study
Source: Evol Appl. 2014 Sep 2;7(8):913–20. doi: 10.1111/eva.12186 (PMC4211721; doi:10.1111/eva.12186)
Supplement: Supplementary file 3 — Data S3. anova analysis of ENC values for glycolysis. [file eva0007-0913-sd3.xlsx]

## Sheet: Sheet1
Supplementary 3. ANOVA analysis of ENC values for glycolysis genes
Part 1. Bacillus subtilis
	SS	df	MS	F	P-value	F crit
Genes	1050.29	8	131.29	236.6	3.14807e-26	2.24
Strains	0.25	4	0.06	0.11	0.98	2.67
Deviation	17.76	32	0.55
Total	1068.3	44
Part 2. Corynebacterium glutamicum
	SS	df	MS	F	P-value	F crit
Genes	1507.76	8	188.47	1350.26	3.22423e-38	2.24
Strains	0.27	4	0.07	0.48	0.75	2.67
Deviation	4.47	32	0.14
Total	1512.49	44
Part 3. Escherichia coli
	SS	df	MS	F	P-value	F crit
Genes	1492.18	8	186.52	1956.29	8.70288e-41	2.24
Strains	0.06	4	0.01	0.16	0.96	2.67
Deviation	3.05	32	0.1
Total	1495.29	44
